# Supplementary material for: Beyond Audio-Video Telehealth: Perspective on the Current State and Future Directions of Digital Neurological Care in the United States
Source: JMIR Neurotechnol. 2024 Apr 11;3:e46736. doi: 10.2196/46736 (PMC12671329; doi:10.2196/46736)
Supplement: Multimedia Appendix 1 [file neuro_v3i1e46736_app1.xlsx]

## Sheet: Sheet1
Disease	Start Date	Completion Date	NCT Number	Study Title	Study URL	Study Status	Brief Summary	Study Results	Conditions	Intervention 1	Intervention 2		Sponsor	Collaborators	Study Type
Dementia	2021-03-03	2025-09-01	NCT04495686	An Innovative Supportive Care Model for Dementia and Traumatic Brain Injury	ACTIVE_NOT_RECRUITING	Active, Not Recruiting	There are an increasing number of people in the U.S. with Alzheimer's disease and other dementias. Traumatic brain injuries (TBIs) are also common among both civilians and military personnel, and TBIs increase a person's risk for dementia. Providing care for a person with dementia is stressful. Dementia caregivers can experience difficulties including stress, depression, and reduced quality of li…	NO	Dementia, Mixed|Dementia Mild|Dementia Moderate|Traumatic Brain Injury|Alzheimer Disease	BEHAVIORAL: Telehealth-delivered Care Coordination Program			University of Virginia	Congressionally Directed Medical Research Programs	Interventional
Dementia	2022-06-27	2024-03-01	NCT05379023	VIdeo Telehealth in ALzheimer's: NeuroPsychology (VITAL-NP)	RECRUITING	Recruiting	The overarching goal of this study is to a) assess the feasibility and preliminary validity of home-based delivery of TeleNP to patients with suspected Alzheimer's Disease (AD), referred for cognitive assessments in a Neurology Clinic; and b) elucidate whether TeleNP is equivalent to face-to-face evaluation (FF) for diagnostic adjudication of atypical versus typical AD.	NO	Suspected Typical Alzheimer's Disease (AD)|Suspected Atypical Alzheimer's Disease (AD)	BEHAVIORAL: Face-to-face evaluation (FF)	BEHAVIORAL: TeleNP evaluation		University of Colorado, Denver	National Institute on Aging (NIA)	Interventional
Dementia	2022-06-29	2024-04-01	NCT05524181	Telehealth-enabled Integrated Palliative Care for People With Dementia	RECRUITING	Recruiting	In prior work, this team developed a telehealth primary care model (TIPC), designed in close partnership with patients and clinicians to address a widespread increase in telehealth use during the COVID-19 pandemic. This research team will test the TIPC intervention to assess support for patients among a population of persons with dementia (PwD) over the course of 24 months. This study's aims are …	NO	Dementia of Alzheimer Type|Alzheimer Disease|Frontotemporal Degeneration|Lewy Body Dementia|Vascular Cognitive Impairment|Vascular Dementia|Mixed Dementia	OTHER: Telehealth Integrated Primary Care (TIPC)			Thomas Jefferson University	Independence Blue Cross	Interventional
Dementia	2022-10-30	2027-05-31	NCT05452031	A Dyadic Sleep Health Approach for Persons With Alzheimer's Disease and Caregivers	RECRUITING	Recruiting	This is a randomized controlled trial over 5 years, using Stage II of the NIH-defined stage model for behavioral intervention development. We will evaluate the efficacy of the sleep intervention program (Care2Sleep) on sleep, health status measures, and quality of life (for dyads), and inflammation (for caregivers only). Eligible participants will be randomly assigned to in-person Care2Sleep, tel…	NO	Sleep	BEHAVIORAL: Care2Sleep	BEHAVIORAL: Sleep Education		University of California, Los Angeles	University of California, San Diego|VA Greater Los Angeles Healthcare System	Interventional
Dementia	2023-01-01	2024-12-31	NCT05508646	Group-Based Telehealth Music Therapy Intervention for Patients With Dementia: A Pilot Study	RECRUITING	Recruiting	Twelve participants and their care partners will be randomized for the intervention. The music therapy intervention takes place once a week for 6 weeks via telemedicine, with the first session reserved for music therapy intake/assessment. There are 5 additional visits, once per week. The format of the sessions may include: a greeting song to orient the participant to the start of the session; sin…	NO	Behavioral and Psychiatric Symptoms of Dementia|Alzheimer Disease|Lewy Body Disease|Frontotemporal Dementia	BEHAVIORAL: Music therapy intervention	BEHAVIORAL: Personalized music CD		Geisinger Clinic		Interventional
Dementia	2023-01-17	2024-05-01	NCT05721482	Stress and Hypertension in Dementia Caregivers	RECRUITING	Recruiting	No demographic group is more at risk for the double jeopardy of caregiving stress and hypertension (HTN) than African American women caring for a family member with Alzheimer's disease and related dementias (ADRD). Both situations lead to reduced quality of life and cardiovascular disease-a complication of uncontrolled hypertension. Maintaining the health of these caregivers is critical to suppor…	NO	Hypertension|Stress, Psychological	BEHAVIORAL: Caregiver Training			Ohio State University	National Institute on Aging (NIA)	Interventional
Dementia	2023-01-27	2023-12-30	NCT05501119	SUPPORT-D Intervention for Persons With Alzheimer's Disease and Their Caregivers	RECRUITING	Recruiting	The purpose of this research is pilot test a nurse led intervention previously used in patients with pulmonary fibrosis and their caregivers in a new population (persons living with Mild Cognitive Impairment or Alzheimer's disease and their caregivers. The researchers hypothesize improving advanced care planning in this population will result in enhanced quality of life over illness trajectory an…	NO	Alzheimer Disease|Mild Cognitive Impairment	BEHAVIORAL: A Program of SUPPORT-D (dementia)			Medical University of South Carolina	National Center for Advancing Translational Sciences (NCATS)	Interventional
Dementia	2023-05-30	2027-07-30	NCT05733520	I-CARE 2: Mobile Telehealth to Reduce Alzheimer'S-related Symptoms	RECRUITING	Recruiting	This study is a randomized, controlled trial (RCT) to evaluate the effect of Brain CareNotes (a mobile health application) on the burden experienced by unpaid caregivers of patients with dementia and on the behavioral and psychological symptoms of dementia (BPSD) displayed by care recipients. Over 39 months, the trial will enroll 160 caregivers of community-dwelling patients diagnosed with Alzhei…	NO	Caregiver Burden|Alzheimer Disease	BEHAVIORAL: Brain CareNotes	BEHAVIORAL: Dementia Guide Expert		Indiana University	National Institute on Aging (NIA)|Regenstrief Institute, Inc.	Interventional
Dementia	2023-07-10	2024-06-30	NCT05901233	Speech-Language Treatment With Remotely Supervised Transcranial Direct Current Stimulation in Primary Progressive Aphasia	ACTIVE_NOT_RECRUITING	Enrolling by Invitation	Primary progressive aphasia (PPA) is a disorder characterized by gradual decline in speech-language ability caused by underlying neurodegenerative disease. PPA is a devastating condition that can affect adults as young as their 50's, depriving them of the ability to communicate and function in society. Along with Alzheimer's Disease and other Alzheimer's Disease Related Dementias (AD/ADRD), PPA i…	NO	Primary Progressive Aphasia	DEVICE: Remotely supervised Transcranial Direct Current Stimulation (RS-tDCS)	DEVICE: Remotely supervised sham tDCS (RS-sham-tDCS)	BEHAVIORAL: Lexical Retrieval Training (LRT)	University of Texas at Austin	University of California, San Francisco	Interventional
Dementia	2023-09-11	2026-09-30	NCT05734638	Stress and Blood Pressure Management for Caregivers	RECRUITING	Recruiting	Due to health and wealth disparities, no demographic group is more at risk than African American women for the double jeopardy of stress from caregiving for persons living with dementia (PLWD) and stress associated with hypertension (HTN). This double jeopardy puts those they care for in jeopardy as well: Reduced quality of life and longevity, disability, cognitive decline, and stroke associated …	NO	Hypertension|Stress, Psychological	BEHAVIORAL: MIM-DASH	BEHAVIORAL: MIM Only	BEHAVIORAL: DASH Only	Ohio State University	Robert Wood Johnson Foundation	Interventional
Dementia	2023-09-26	2025-09-01	NCT06099197	I-CARE 2: Mobile Telehealth to Reduce Alzheimer'S-related Symptoms in Hispanic Individuals	RECRUITING	Recruiting	This study is a randomized, controlled trial (RCT) to evaluate the effect of Brain CareNotes (a mobile health application) on the burden experienced by unpaid Hispanic caregivers of patients with dementia and on the behavioral and psychological symptoms of dementia (BPSD) displayed by care recipients. Over 10 months, the trial will enroll 40 Hispanic caregivers of community-dwelling patients diag…	NO	Caregiver Burden|Alzheimer Disease	BEHAVIORAL: Brain CareNotes	BEHAVIORAL: Dementia Guide Expert		Indiana University	National Institute on Aging (NIA)	Interventional
Dementia	2023-10-15	2024-01-31	NCT05987007	Sleep Interventions and Neurocognitive Outcomes	NOT_YET_RECRUITING	Not yet Recruiting	This protocol focuses on the effect of sleep interventions on improving sleep and building cognitive/brain resilience in older adults with amnestic mild cognitive impairment and sleep disturbance. Two sleep interventions, cognitive behavioral therapy for insomnia (CBTI) and acoustic slow-wave activity enhancement (SWAE), will be utilized in a pilot randomized clinical trial in which participants …	NO	Sleep Disturbance|Amnestic Mild Cognitive Impairment	DEVICE: Acoustic slow-wave activity enhancement	BEHAVIORAL: Cognitive behavioral therapy for insomnia		New York State Psychiatric Institute	Columbia University	Interventional
Epilepsy	2021-11-09	2024-05-31	NCT05082181	Telephone-Based Support Programs for People With Epilepsy	RECRUITING	Recruiting	This is a two-arm randomized controlled trial to compare telephone-based depression self-management (UPLIFT) to telephone-based support groups (BOOST). A sample of 120 English- and Spanish-speaking people with epilepsy (PWE) with elevated depressive symptoms will be enrolled. Both interventions are 8-week programs delivered in one-hour weekly sessions to groups of about 6 participants. Changes in…	NO	Epilepsy	BEHAVIORAL: UPLIFT (Using Practice and Learning to Increase Favorable Thoughts)	BEHAVIORAL: BOOST (Bringing Out Our Strength Together)		NYU Langone Health		Interventional
Epilepsy	2022-10-01	2026-03-02	NCT05380921	Testing a Novel Dry Electrode Headset for Electroencephalography Telehealth	ENROLLING_BY_INVITATION	Enrolling by Invitation	This study will improve access of Veterans with epilepsy living in rural areas to the most important diagnostic procedure for the care of patients with epilepsy: the routine electroencephalogram (EEG). The investigators will test a new method for recording EEG which uses a novel dry electrode system headset that does not require an EEG technologist to operate. The headset integrates the EEG elect…	NO	Epilepsy	DEVICE: standard EEG	DEVICE: dry electrode EEG		VA Office of Research and Development		Interventional
Epilepsy	2024-04-01	2026-09-01	NCT05364853	Neurodevelopmental Effects of Antiseizure Medications (NEAM) - UG3 Phase	NOT_YET_RECRUITING	Not yet Recruiting	To compare in-person to remote video assessments in children to determine the reliability of remote evaluations for future neuropsychological assessments and set a precedent for future investigations.	NO	Epilepsy	BEHAVIORAL: In-Person Testing	BEHAVIORAL: Remote Testing		Stanford University		Interventional
Headache	2020-09-15	2024-07-31	NCT03982316	Telehealth Behavioral Migraine Management	https://clinicaltrials.gov/study/NCT03982316	Recruiting	This project aims to develop the protocol and obtain feasibility and acceptability information for Telehealth Behavioral MIgraine Management in a single-arm pre-post pilot study. The investigator and study team aim to recruit 20 people with migraine from the Montefiore Headache Center in the Bronx NY. Participants will receive the 12-week protocol including a mobile app headache diary, an online …	NO	Migraine	BEHAVIORAL: Telehealth Behavioral Migraine Management			Albert Einstein College of Medicine	National Center for Advancing Translational Sciences (NCATS)	Interventional
Headache	2021-03-22	2025-09-30	NCT04688255	Mobile Subthreshold Exercise Program for Concussion--R01	https://clinicaltrials.gov/study/NCT04688255	Recruiting	Approximately 1.9 million youth sustain a concussion each year, and up to 30% experience persistent post-concussive symptoms (PPCS) such as headache, dizziness, and difficulty focusing that continue for weeks or months. PPCS results in greater utilization of sub-specialty care and can impact immediate and long-term social development, cognitive function and academic success. Previous recommendati…	NO	Concussion, Brain|Concussion, Mild|Brain Injuries, Traumatic|Persistent Post Traumatic Headache|Post-Concussion Syndrome|Post-Concussive Syndrome, Chronic	BEHAVIORAL: MSTEP	BEHAVIORAL: Stretching		Seattle Children's Hospital	Eunice Kennedy Shriver National Institute of Child Health and Human Development (NICHD)	Interventional
Headache	2022-01-01	2025-08-31	NCT05176392	Combined Transcranial Magnetic Stimulation and Therapy for mTBI Related Headaches	https://clinicaltrials.gov/study/NCT05176392	Recruiting	This study will assess the combined effectiveness of repetitive transcranial magnetic stimulation (rTMS) and telehealth based therapy in helping manage mild traumatic brain injury (mTBI) related headaches. The investigators hypothesize that active rTMS combined with telehealth therapy will provide marked reduction in mTBI related headaches and symptoms in comparison to their placebo counterparts.	NO	TBI (Traumatic Brain Injury)|Headache|Depression	DEVICE: Active rTMS	BEHAVIORAL: Headache Management Therapy	DEVICE: Sham rTMS	Veterans Medical Research Foundation		Interventional
Headache	2022-06-15	2024-06-01	NCT05318313	Telerehabilitation for TMD	https://clinicaltrials.gov/study/NCT05318313	Recruiting	This study will compare after physical therapy for Temporomandibular Disorders (TMD) performed either in-person or virtually using telerehabilitation. Comparing diagnostic reliability and quality-of-life outcomes in each group will determine (based on a 10% margin) whether delivering physical therapy via telerehabilitation is as good as standard in-person care for these individuals. Long term out…	NO	Temporomandibular Disorder|TMJ Disc Displacement With Reduction|TMJ Disc Displacement Without Reduction|Masticatory Myofascial Pain|TMJ Arthralgia|TMD Headache	OTHER: Telerehabilitation			University of Minnesota		Observational
Headache	2023-02-24	2024-06-01	NCT05755945	A Study of Wearable Devices to Predict Migraines	https://clinicaltrials.gov/study/NCT05755945	Enrolling by Invitation	The purpose of this research is to determine if data from smart devices, including heart rate and movement during sleep and wake times, will be able to track headaches and predict recurrence and exacerbations (make worse). This use of this information may in the future allow patients earlier and more effective treatments if these devices can help predict when the headaches may occur.	NO	Migraine	OTHER: eHealth Application			Mayo Clinic		Interventional
Headache	2023-08-22	2027-12-31	NCT05889624	Responding With Evidence and Access for Childhood Headaches	https://clinicaltrials.gov/study/NCT05889624	Recruiting	This comparative effectiveness study will clarify current first-line preventive treatment approaches for use by neurologists, psychologists, and primary care providers in the context of real world care, and will demonstrate the feasibility of Cognitive Behavioral Therapy (CBT) via telehealth for youth with migraine. The focus is on applying evidence-based care and enhancing access to it. CBT via …	NO	Headache|Headache Disorders|Headache, Migraine|Migraine|Migraine Disorders|Migraine With Aura|Migraine Without Aura|Chronic Migraine	BEHAVIORAL: Cognitive Behavioral Therapy	DRUG: Amitriptyline		Children's Hospital Medical Center, Cincinnati	Patient-Centered Outcomes Research Institute	Interventional
Headache	2023-08-24	2025-08-01	NCT05620719	Multisite Advancement of Research on Chronic Posttraumatic Headache	https://clinicaltrials.gov/study/NCT05620719	Recruiting	Posttraumatic headache (PTH) is a common and highly disabling consequence of traumatic brain injury (TBI) in U.S. military service members and veterans. Cognitive Behavioral Therapy for PTH has been shown to significantly improve disability outcomes in veterans with persistent PTH when delivered in-person. Telemedicine platforms can dramatically increase access to evidence-based care. However, wh…	NO	Posttraumatic Headache	BEHAVIORAL: Cognitive Behavioral Therapy for Posttraumatic Headache	OTHER: Treatment as Usual	OTHER: Telemedicine-based Cognitive Behavioral Therapy (TCBT)	The University of Texas Health Science Center at San Antonio	Brooke Army Medical Center|C.R.Darnall Army Medical Center|Desmond Doss Health Clinic, Schofield Barracks|Minneapolis Veterans Affairs Medical Center|South Texas Veterans Health Care System|VA Palo Alto Health Care System|Walter Reed National Military Medical Center|Harvard University|University of California, Los Angeles|United States Department of Defense	Interventional
Inpatient General Neurology	2023-08-23	2025-08-01	NCT05989906	Feasibility of a Sprint Interval Training Program During Inpatient Spinal Cord Injury Rehabilitation	ENROLLING_BY_INVITATION	Enrolling by Invitation	This study will assess the feasibility and efficacy of 3 treatments to increase physical activity during and after inpatient rehabilitation (IPR) for new spinal cord injuries: 1. Program of sprint interval training (SIT) on an arm crank ergometer during IPR 2. SIT + Provision of an arm ergometer (ERGO) for home use 3. SIT + ERGO for home use + Motivational interviewing to increase adherence to ex…	NO	Spinal Cord Injuries	BEHAVIORAL: Sprint Interval Training (SIT)	BEHAVIORAL: Usual Care	BEHAVIORAL: Home Ergometer (ERGO)	University of Washington	The Craig H. Neilsen Foundation	Interventional
Movement disorders	2021-07-01	2025-04-30	NCT04617496	An RCT of a Telemedicine Intervention for Hypokinetic Dysarthria in PD	https://clinicaltrials.gov/study/NCT04617496	Recruiting	Nearly 90% of people with Parkinson's disease have speech and voice disorders that negatively impact their ability to communicate effectively in daily life. This study will test the hypothesis that a combined speech and exercise intervention will improve speech intelligibility in people with Parkinson's disease and speech impairment. This approach would offer an affordable way to continue to both…	NO	Parkinson's Disease	BEHAVIORAL: Combined speech and exercise intervention	BEHAVIORAL: Health education		VA Office of Research and Development		Interventional
Movement disorders	2022-04-18	2024-03-01	NCT05308238	Pre-Active PD: Looking at Physical Activity Behavior Change in Parkinson's Disease	https://clinicaltrials.gov/study/NCT05308238	Recruiting	Pre-Active PD is a randomized controlled feasibility study to evaluate the implementation of a telehealth-delivered physical activity behavior change intervention for people with early-mid stage Parkinson's disease. The program utilizes occupational therapists to provide one-to-one individualized support to facilitate and optimize exercise uptake as part of their disease self-management. The stru…	NO	Parkinson Disease	BEHAVIORAL: Occupational therapy intervention group	BEHAVIORAL: Disease management education group		San Jose State University	Teachers College, Columbia University	Interventional
Movement disorders	2022-08-11	2027-09-01	NCT05700825	Rehabilitation of Airway Protection in Parkinson's Disease	https://clinicaltrials.gov/study/NCT05700825	Active, Not Recruiting	Airway protective disorders are a prevalent and progressive consequence of Parkinson's Disease (PD), and often result in aspiration pneumonia which is the leading cause of death in PD. Despite this, a large number of patients with PD do not access specialized services to address these critical deficits. The investigators will examine the comparative effectiveness of a novel treatment paradigm del…	NO	Parkinson Disease|Dysphagia	BEHAVIORAL: Expiratory Muscle Strength Training + Cough Skill Training			Teachers College, Columbia University	National Institute of Neurological Disorders and Stroke (NINDS)|Purdue University	Interventional
Movement disorders	2022-12-13	2023-12-30	NCT05725772	Comparison of Health Care Delivery Methods in Parkinson's Disease	https://clinicaltrials.gov/study/NCT05725772	Enrolling by Invitation	The goal of this observational study is to compare the ability to perform telemedicine visits at home, at a regional clinic close to home, and in-person in People with Parkinson's disease. The main question it aims to answer is whether telemedicine assessments provide high quality care to people with Parkinson's disease. Participants will perform a regular clinic visit followed by research evalua…	NO	Parkinson Disease	OTHER: Location of Visit			University of Arkansas		Observational
Movement disorders	2023-01-01	2026-10-31	NCT05410392	Telemedicine Intervention in Patients With Chronic Pain in PD	https://clinicaltrials.gov/study/NCT05410392	Recruiting	Pain is a very common and disabling symptom in Parkinson's disease, yet it is often untreated. This study will assess the impact of home-based physical and cognitive exercise interventions to reduce pain in this disease. This approach would offer an easily implemented and affordable way to encourage and maintain use of these interventions by patients virtually indefinitely through remote access t…	NO	Parkinson's Disease	BEHAVIORAL: Physical exercise intervention	BEHAVIORAL: Cognitive exercise intervention	BEHAVIORAL: Health education	VA Office of Research and Development		Interventional
Multiple sclerosis	2021-03-01	2021-08-31	NCT04650321	Home Based Infusions for Ocrelizumab	https://clinicaltrials.gov/study/NCT04650321	Recruiting	The goal is to assess the safety and effectiveness of home ocrelizumab infusion.	NO	Multiple Sclerosis	DRUG: Ocrelizumab at home			University of Colorado, Denver	Genentech, Inc.	Interventional
Multiple sclerosis	2021-10-25	2024-08-31	NCT05124600	An Individualized-health eLibrary App for People With Multiple Sclerosis	https://clinicaltrials.gov/study/NCT05124600	Recruiting	The purpose of this study is to assess the effectiveness after using a new individualized-health e-library app named SavvyHealth among people with multiple sclerosis.	NO	Multiple Sclerosis	DEVICE: SavvyHealth			University of Illinois at Urbana-Champaign		Interventional
Multiple sclerosis	2022-11-15	2024-04-15	NCT05724901	At-Home Gait Assessment	https://clinicaltrials.gov/study/NCT05724901	Recruiting	The goal of this study is to validate an MS Gait Remote Capture and Analysis (MS-GRCA) system based on wearable shoe-based motion sensors for home-based and repeatable gait assessments.	NO	Multiple Sclerosis	DEVICE: wearable shoe-based motion sensors			NYU Langone Health	United States Department of Defense	Observational
Multiple sclerosis	2023-03-31	2027-06-01	NCT05660187	VIRtual Versus UsuAL In-office Care for Multiple Sclerosis (VIRTUAL-MS)	https://clinicaltrials.gov/study/NCT05660187	Recruiting	The current standard of outpatient MS care depends on in-clinic visits, but MS patients face many barriers to accessing this care. These barriers include those resulting from the disease itself, such as physical limitations, driving restrictions and financial limitations, and they are further compounded by an overall shortage of neurologists. Furthermore, MS care has a significant economic impact…	NO	Multiple Sclerosis	OTHER: Multiple Sclerosis Clinical Care Delivery via telehealth	OTHER: Multiple Sclerosis Clinical Care Delivery via standard in clinic visits		The Cleveland Clinic	University of California, San Francisco|University of Washington	Interventional
Multiple sclerosis	2023-06-11	2024-04-01	NCT05442112	Trial of eHealth Wellness Behavioral Interventions and Patient-reported Outcomes	https://clinicaltrials.gov/study/NCT05442112	Recruiting	In this project, the investigators hope to evaluate effective methods of communication with patients with multiple sclerosis regarding habits of physical activity, sleep, and diet. Currently, there is weak evidence regarding how to deliver adequate information at scale in the clinics with respect to diet, exercise, and sleep. It is unclear if receiving structured information impacts patient-repor…	NO	Multiple Sclerosis	BEHAVIORAL: Wellness Patient Message			Johns Hopkins University		Interventional
Multiple sclerosis	2023-10-01	2024-04-30	NCT05848323	Prospective Case Series to Refine Standalone Cognitive Behavioral Therapy Components for Multiple Sclerosis Fatigue	https://clinicaltrials.gov/study/NCT05848323	Not yet Recruiting	This prospective case series will use mixed methods to examine the feasibility, acceptability, and initial effects of three telehealth cognitive behavioral therapy components (relaxation training, behavioral activation, cognitive therapy) for fatigue in people with multiple sclerosis.	NO	Multiple Sclerosis|Fatigue	BEHAVIORAL: 4-week Relaxation Training	BEHAVIORAL: 4-week Behavioral Activation	BEHAVIORAL: 4-week Cognitive Therapy	University of Washington		Interventional
Stroke	2020-06-01	2024-12-01	NCT05919251	Influence of Cognition on Activity and Participation in People With Stroke	https://clinicaltrials.gov/study/NCT05919251	Recruiting	If a subject agrees to participate, the primary investigators will collect some basic information including age, height, and weight. Intake of some general questions regarding health will be performed and each subject will complete some tests that measure walking speed, cognition, and balance. During these tests participants will be asked to stand from a chair, walk up \& down a staircase, walk o…	NO	Stroke|Cognitive Change|Neurological Injury|Cognitive Impairment|Activity, Motor	BEHAVIORAL: Ageless Grace			Saint Joseph's University, Philadelphia		Interventional
Stroke	2021-09-30	2024-07-05	NCT05951556	Telehealth Implementation of Brain-Computer Interface	https://clinicaltrials.gov/study/NCT05951556	Recruiting	Determine if Telehealth intervention can allow/empower a caregiver (who is untrained) to effectively implement and utilize a Brain-Computer Interface for communication with a participant who is "Locked in" following progression of Amyotrophic Lateral Sclerosis and other conditions.	NO	Amyotrophic Lateral Sclerosis|Stroke	DEVICE: Use of Brain-Computer Interface			Shirley Ryan AbilityLab	Albany Stratton VA Medical Center	Interventional
Stroke	2021-12-20	2024-01-01	NCT05029284	Behavioral Activation for Post-Stroke Sedentary Behavior Using Telehealth	https://clinicaltrials.gov/study/NCT05029284	Recruiting	Adults with stroke-related disability spend more time sedentary than adults without stroke-related disability, which places them at risk for poor cardiovascular health outcomes. Few interventions are designed to reduce post-stroke sedentary time. The purpose of this research is to test whether the teleABLE (Activating Behavior for Lasting Engagement) Intervention is feasible and acceptable to adu…	NO	Stroke|Stroke, Ischemic|Stroke Hemorrhagic	BEHAVIORAL: teleABLE			University of Minnesota	National Heart, Lung, and Blood Institute (NHLBI)	Interventional
Stroke	2022-03-29	2026-03-01	NCT05264298	Video-based Intervention to Address Disparities in Blood Pressure Control After Stroke	https://clinicaltrials.gov/study/NCT05264298	Enrolling by Invitation	The purpose of this study is to examine the impact of a multidisciplinary telehealth-based model of outpatient stroke care on blood pressure control following stroke, and further, to evaluate its impact on racial disparities in post-stroke blood pressure control.	NO	Stroke	OTHER: VIRTUAL	OTHER: Standard care		The University of Texas Health Science Center, Houston	National Institute on Minority Health and Health Disparities (NIMHD)	Interventional
Stroke	2022-08-01	2025-04-01	NCT05369533	Dopaminergic Enhancement of Rehabilitation Therapy Early After Stroke	https://clinicaltrials.gov/study/NCT05369533	Recruiting	This study explores the effects of telerehabilitation and a study medication on rehabilitation outcomes in patients with stroke resulting in arm weakness. Patients with arm weakness due to a stroke that happened in the past 30 days will be randomized into one of three groups: \[1\] TR and placebo (a sugar pill) on top of usual care; \[2\] TR and a medication (Sinemet 25/100) on top of usual care;…	NO	Stroke	DEVICE: Telerehabilitation	DRUG: Sinemet Pill	DRUG: Placebo	University of California, Los Angeles		Interventional
Stroke	2022-11-30	2026-08-31	NCT05304078	Telehealth Assessment and Skill-Building Intervention for Stroke Caregivers (TASK III)	https://clinicaltrials.gov/study/NCT05304078	Recruiting	Caring for a family member after a stroke can be very difficult and worsen the physical and mental health of untrained caregivers. The TASK III intervention is a unique, comprehensive caregiver intervention program that enables caregivers to develop the necessary skills to manage care for the survivor, while also taking care of their own health.	NO	Family Caregivers|Stroke	BEHAVIORAL: Telehealth Assessment and Skill-Building Kit (TASK III) Group	BEHAVIORAL: Information Support and Referral (ISR) Group		University of Cincinnati	National Institute of Nursing Research (NINR)	Interventional
Stroke	2023-01-03	2026-06-01	NCT05370014	Improving the Collaborative Health of Minority COVID-19 Survivor and Carepartner Dyads	https://clinicaltrials.gov/study/NCT05370014	Recruiting	This study tests the efficacy of a dyadic intervention to mitigate the adverse health consequences of severe acute respiratory syndrome coronavirus 2 (SARS- CoV-2 )(COVID-19) in African American (AA) adults with pre-existing chronic health conditions and their informal carepartners (IC). Socioeconomically disadvantaged, older, and Black/African American from rural regions are burdened with greate…	NO	SARS- CoV-2|Cardiovascular Diseases|Chronic Kidney Diseases|Diabetes Mellitus, Type 2|Chronic Disease|Stroke	BEHAVIORAL: Integrating Community-based Intervention Under Nurse Guidance with Families (iCINGS FAM)			University of South Carolina	National Institute of Nursing Research (NINR)	Interventional
Stroke	2023-03-09	2024-04-23	NCT05737524	Virtually Assisted Home Rehabilitation After Acute Stroke-2	https://clinicaltrials.gov/study/NCT05737524	Recruiting	The purpose of this study is to assess feasibility of a virtual rehabilitation program in stroke patients and to assess treatment effects, patient goal attainment with self-guided rehabilitation activities, barriers to and facilitators of telerehab, hospital readmission events, and social determinants of health	NO	Stroke	OTHER: Telerehabilitation (VAST 2)			The University of Texas Health Science Center, Houston	Lone Star Stroke Consortium	Interventional
Stroke	2023-05-31	2031-10-01	NCT05845047	Producing Increasingly Complex Themes Using Right-hemisphere Engagement (PICTURE) Implemented With Telemedicine	https://clinicaltrials.gov/study/NCT05845047	Recruiting	The investigators propose a pilot crossover trial of 2 behavioral language treatments, with randomized order of treatments and blinded assessors, to determine if a therapy designed to stimulate right hemisphere functions (Producing Increasingly Complex Themes Using Right-hemisphere Engagement Implemented with Telemedicine - PICTURE IT; described below) is more effective in improving discourse tha…	NO	Aphasia|Stroke	BEHAVIORAL: PICTURE-IT	BEHAVIORAL: CoDeLT		Johns Hopkins University		Interventional
Stroke	2023-09-28	2025-12-01	NCT05929027	Self-Administered Gaming and Exercise at Home (SAGEH)	https://clinicaltrials.gov/study/NCT05929027	Recruiting	This study aims at comparing manual function outcomes between the standard of care and additional self-administered hand therapy after stroke. Strokes are common neurological injuries, and although rates of survival have increased in recent decades, survivors often continue to experience deficiencies in hand dexterity and bimanual function. Most motor recovery takes place within the first 3 month…	NO	Stroke|Hand Weakness	BEHAVIORAL: NoNo	BEHAVIORAL: occupational therapy - self directed		Johns Hopkins University	Sheikh Khalifa Stroke Institute	Interventional
Stroke	2023-10-17	2025-02-28	NCT06119152	Digital Equity for Stroke Approach	https://clinicaltrials.gov/study/NCT06119152	Recruiting	A community-academic partnership composed of a State University of New York (SUNY) Downstate Health Sciences University inter-disciplinary team of scientists (representing public health, medical informatics, vascular neurology/stroke center) and the Digital Equity Community Advisory Board (DECA) will guide our research. This is an NIH R21 pilot study. Our Specific Aims are designed to inform the …	NO	Stroke|Blood Pressure, High	BEHAVIORAL: DESA			State University of New York - Downstate Medical Center		Interventional
